# Supplementary material for: Bioenergetic and Metabolic Impairments in Induced Pluripotent Stem Cell-Derived Cardiomyocytes Generated from Duchenne Muscular Dystrophy Patients
Source: Int J Mol Sci. 2022 Aug 29;23(17):9808. doi: 10.3390/ijms23179808 (PMC9456153; doi:10.3390/ijms23179808)
Supplement: Supplementary file 1 [file ijms-23-09808-s001.zip]

Archive with 12 entries (12 files):
- Figure S1.pdf
- Figure S2A.pdf
- Figure S2B.pdf
- Figure S2C.pdf
- Figure S2D.pdf
- Figure S3.pdf
- Figure S4.pdf
- Figure S5.pdf
- Figure S6.pdf
- Figure S7.pdf
- Figure S8.pdf
- ijms-1835810-supplementary.pdf
